# Supplementary material for: CoCl2-Mimicked Endothelial Cell Hypoxia Induces Nucleotide Depletion and Functional Impairment That Is Reversed by Nucleotide Precursors
Source: Biomedicines. 2022 Jun 28;10(7):1540. doi: 10.3390/biomedicines10071540 (PMC9313011; doi:10.3390/biomedicines10071540)
Supplement: Supplementary file 1 [file biomedicines-10-01540-s001.zip]

Archive with 1 entries (1 files):
- biomedicines-1766312-supplementary.pdf
